# Supplementary material for: GalNAc-Lipid nanoparticles enable non-LDLR dependent hepatic delivery of a CRISPR base editing therapy
Source: Nat Commun. 2023 May 15;14:2776. doi: 10.1038/s41467-023-37465-1 (PMC10185539; doi:10.1038/s41467-023-37465-1)
Supplement: Supplementary file 4 — Source Data [file 41467_2023_37465_MOESM4_ESM.xlsx]

## Sheet: Source Data
Figure 1d			Figure 1e			Figure 1f
Angptl3 editing %			Pcsk9 editing %			Angptl3 editing %
GL6	GL3		GL6	GL3		GL6	GL5
33.47	24.85		45.07	31.72		53.99	18.3
34.21	24.46		44.62	29.92		54.04	18.98
32.93	15.82		36.39	26.35		56.64	17.4
23.81	23.55		42.28	32.96		60.81	15.61
32.41	24.02		46.29	42.28			19.32
Figure 1g
Angptl3 editing %
GL7	GL9	GL6
3.98	7.29	53.99
3.51	11.81	54.04
6.02	5.18	56.64
4.95	7.02	60.81
1.54	7.73
Figure 2b
Angptl3 editing %
WT						LDLR KO
0	0.001	0.0005	0.0025	0.005	0.01	0	0.001	0.0005	0.0025	0.005	0.01	mol % GalNAc-lipid
42.51	27.94	32.13	26.81	15.59	0.73	0.8	32.72	33.47	27.48	4.84	0.67
38.73	34.93	23.15	24.38	10.04	0.89	1.53	26.26	34.21	26.71	8.01	0.55
30.17	30.93	22.01	25.1	8.35	1.02	0.84	20.38	32.93	31.19	5.47	0.72
37.55	21.08	31.13	27.93	7.88	1.03	1.36	25.64	23.81	32.27	4.04	0.61
	28.71	36.41		6.88	0.81	1.88		32.41	26.95	5.96	0.85
Figure 2c
%Angptl3 editing
WT		Ldlr -/-		Ldlr +/-
0%	0.05%	0%	0.05%	0%	0.05%	mol % GalNAc-lipid
36.66	42.1	12.15	35.16	51.82	51.56
41.23	39.71	12.2	44.77	47.44	50.52
33.65	32.63	9.19	37.83	42.99	50.7
33.37	29.26	8.04	40.5	39.14	52.11
36.72	31.48	5.63	36.76	46.62	49.12
Figure 2d
Angptl3 editing %
WT			Ldlr -/-			Ldlr +/-
0.1	0.25	0.5	0.1	0.25	0.5	0.1	0.25	0.5		mg/kg
11.54	44.46	57.39	10.87	46.9	60.16	23.77	53.44	59.99
9.29	51.74	58.6	12.89	43.5	55.87	27.67	56.11	60.2
9.09	37.98	57.77	15.59	44.63	58.4	27.9	55.07	58.77
9.79	44.83	59.23	15.82	44.27	58.11	23.85	56.96	58.69
19.76	47.53	59.32	9.78	44.44	55.94	23.55	57.39	60.81
Figure 3b			Figure 3c
LDLR editing %			LDLR protein by biopsy (pg/mg liver protein)
			vehicle control	2 mg/kg LNPs
2mg/kg LNPs	vehicle control		7315.09	381.424
64.28	0.345		4305.95	230.162
74.62	0.36			596.108
67.29	0.365			187.596
68.92				395.967
73.04				203.242
68.23				226.825
61.32				134.114
71.88				519.675
58.23				131.374
73
Figure 3d
Direct LDL-c (mg/dL)
Days Post Infusion	LDLR deficient NHPs after 2 mg/kg LNP treatment										vehicle control
0	33	48	40.7	38	50.3	34.3	53.3	41	53.3	76.5	48.7	44
7	322	222	334	165	312	135	216	237	211	228	52	48
14	342	303	394	214	391	151	263	241	186	231	58	51
22											36	38
29											57	57
34	426	326	442	236	412	163	272	251	201	256	57	61
37	423	360	415	266	414	181	309	269	212	231
39	430	351	439	272	424	201	329	270	227	261
Figure 3e
ANGPTL3 editing %
Standard LNPs in LDLR KO								GalNAc-lipid LNP in LDLR KO
3.16	3.38	3.7	5.48	3.42	4.89	2.93	1.88	54.94	57.82	58.28	52.29	59.96	55.37	53.53	54.57
7.82	8.15	7.69	7.38	7.74	6.9	9.53	8.61	54.57	56.96	51.23	44.26	54.41	60.15	58.26	58.22
2.05	1.92	1.75	2.47	1.87	2.33	1.87	1.72	59.61	60.06	58.69	58.66	57.47	59.94	57.48	59.17
								63.67	64.95
								66.85	69.2
Figure 3f								62.79	62.36
ANGPTL3 protein % change
Days Post Infusion	Standard LNP in LDLR KO			GalNAc-LNP in LDLR KO
0	0	0	0	0	0	0	0	0	0
7	-33.3	-39.9	-20.4				-95.5	-88.3	-94.2
8				-95.9407	-99.3178	-89.1055
14	-30.1	-46.8	-27				-89.4	-78.7	-91.9
15				-94.0739	-97.6559	-90.3203
19	-24.7	-13.7	34.8				-92.5	-78.1	-87.3
22				-96.8315	-99.1376	-92.0882
26	-30.1	-23.8	46.3				-94.2	-82.9	-91.2
29				-98.1802	-99.1376	-92.0882
33	-14.7	-35.5	-2.8				-92.9	-84.6	-93.9
40
Figure 3g
Direct LDL-c % change
Days Post Infusion	Vehicle in LDLR KO	GalNAc-LNP in LDLR KO (N=3)
7	-6.97674	-35.9259	-34.8018	-36.0153
14	-14.6512	-43.3333		-45.977
21	-14.8837	-50	-48.4581	-49.4253
28	-10	-51.1111	-42.7313	-27.5862
42	11.8605	-49.6296	-35.2423	-34.8659
56	1.16279	-48.1481	-38.326	-41.3793
70	15.5814	-41.8519	-28.6344	-27.9693
84	6.27907	-48.1481	-24.6696	-43.295
91	0	-43.7037	-47.5771	-47.5096
																																						43	35.8	3	44.5	-89.2585	-99.0235	-87.8866	-93.3	-72.8	-90.3
Figure 3h																																						45	-27.1	-43.6	-20.5				-96.2	-86.7	-90.9
ANGPTL3 protein % change																																						57				-90.8907	-97.9335	-89.2206
Days Post Infusion	Standard LNP in WT (N=3)			GalNAc-LNP in WT (N=3)			GalNAc-LNP in LDLR KO (N=3)																															71				-90.8518	-99.294	-89.9566
0	0	0	0	0	0	0	0	0	0
7	-90.0918	-71.3569	-85.2746	-94.4864	-90.3518	-82.0626	-95.9407	-99.3178	-89.1055																													85				-95.8236	-99.294	-88.4807
14	-89.0538	-65.1722	-87.6535	-94.6632	-74.1307	-89.4797	-94.0739	-97.6559	-90.3203																													91				-88.1988	-98.3817	-84.8407
21	-91.4067	-70.5005	-83.8863	-96.0103	-93.4423	-84.1131	-96.8315	-99.1376	-92.0882
28	-89.7838	-57.7623	-75.4927	-97.3544	-88.7324	-79.8614	-98.1802	-99.1376	-92.0882
42	-85.0124	-50.7295	-73.1321	-96.3369	-95.1384	-83.5375	-89.2585	-99.0235	-87.8866
56	-83.7236	-55.2551	-74.8118	-95.8361	-88.6872	-79.314	-90.8907	-97.9335	-89.2206
70	-86.426	-69.3045	-76.9888	-96.0716	-95.0085	-81.6189	-90.8518	-99.294	-89.9566
84	-91.0785	-72.4398	-89.6885	-96.7365	-95.3377	-84.1747	-95.8236	-99.294	-88.4807
90	-66.4462	-52.0705	-73.6532	-93.6079	-89.7202	-77.641	-88.1988	-98.3817	-84.8407
139	-61.104	-56.5215	-69.0911	-94.9015	-86.5814	-82.5588
183	-69.8287	-54.2244	-88.8322	-94.7403	-89.8563	-81.7131
Figure 4
ANGPTL3 editing % biodistribution
	GalNAc-LNP in WT (N=3)			Standard LNP in WT (N=3)
liver	66.86	64.305	60.69	60.425	53.22	60.37
adrenal gland	0.45	0.24	0.43	2.2	0.25	0.44
spleen	0.17	0.27	0.33	0.14		0.1
testes	0.05	0.05	0.07	0.05	0.06	0.04
epididymis	0.03	0.04	0.05	0.06	0.07	0.03
pancreas	0.04	0.05	0.06	0.04	0.06	0.06
colon	0.05	0.05	0.08	0.05	0.06	0.04
duodenum	0.06	0.07	0.05	0.07	0.05	0.05
jejunum	0.06	0.05	0.08	0.05	0.07	0.05
kidney	0.13	0.11	0.05	0.13	0.08	0.31
mandibular LN	0.07	0.06	0.06	0.08	0.08	0.06
mesenteric LN	0.05	0.06	0.05	0.03	0.07	0.06
brain	0.05	0.05	0.08	0.04	0.05	0.03
bone marrow	0.28	0.175	0.265	0.18	0.16	0.11
heart	0.06	0.1	0.07	0.06	0.07	0.04
lung	0.06	0.07	0.07	0.08	0.06	0.06
skeletal muscle	1.58	0.1	0.11	0.14	0.07	0.04
injection site	0.04	0.35	0.81	0.05	0.08	0.08
Figure S1
Angptl3 protein (% change)
GL6					GL5					GL7					GL9
-93.2012	-95.0793	-100	-93.4588	-95.188	-50.9206	-48.0242	-48.6701	-41.3419	-43.9055	-59.3419	-62.1276	-48.2419	-55.6558	-54.7626	-59.5965	-69.5868	-53.8573	-64.052	-53.0513
Figure S3
Angptl3 editing %
	Post-Addition					In Lipid Mix
WT	34.07	24.97	30.19	29.94	27.91	32.13	23.15	22.01	31.13	36.41
LDLR KO	16.36	30.1	26.67	33.64	24.71	33.47	34.21	32.93	23.81	32.41
Figure S4
Angptl3 protein (% change)
Panel A
WT		LDLR +/-		LDLR -/-
0%	0.05%	0%	0.05%	0%	0.05%	mol % GalNAc-lipid
3.6489	-65.2994	-85.7713	-84.2669	-52.3615	-73.954
-70.6558	-61.3703	-77.5334	-84.9678	-34.971	-82.7114
-29.536	-57.4093	-69.6147	-89.8464	-31.266	-71.9534
-51.6795	-54.9346	-39.8472	-80.9302	-32.7724	-82.414
-77.6275	-68.0074	-79.25	-86.0841	-23.7137	-76.7814
Figure S4
Angptl3 protein (% change)
Panel B
WT			Ldlr +/-			Ldlr -/-
0.1	0.25	0.5	0.1	0.25	0.5	0.1	0.25	0.5	mg/kg
0.7306	-64.9122	-94.2141	-60.6655	-89.8682	-95.8072	-39.4335	-78.7854	-96.9138
-33.0225	-81.2842	-92.5101	-62.2169	-90.0009	-97.7616	-14.6627	-85.1177	-94.736
-25.3675	-73.509	-94.8087	-68.3241	-89.6572	-96.3632	-21.1501	-85.4852	-96.9744
-15.0552	-90.78	-91.9577	-54.8964	-92.6028	-96.9499	-28.6439	-83.3374	-96.4165
-28.2095	-77.7426	-93.927	-57.7173	-90.6114	-97.8088	-46.9914	-83.7435	-92.2739
Figure S5
ALT (U/L)
	LDLR KO DPBS Control	LDLR KO GalNAc-LNP			WT Standard LNP			WT GalNAc-LNP
Baseline	43.6667	51.3333	43.6667	32.6667	28	41.6667	39	31.3333	34.3333	63.3333
6hr	110	147	194	152	102	111	155	151	161	187
24hr	96	301	442	473	331	108	156	328	271	240
48hr	81	385	476	579	668	120	126	1056	499	575
96hr	62	303	371	256	299	80	85	367	319	351
168hr	42	153	156	107	106	58	51	130	148	153
336hr	34	79	58	42	33	47	43	47	46	57
AST (U/L)
	LDLR KO DPBS Control	LDLR KO GalNAc-LNP			WT Standard LNP			WT GalNAc-LNP
Baseline	49.3333	54	44	51.3333	50.3333	51.6667	42	40	45.3333	55
6hr	675	311	470	831	579	244	416	623	504	822
24hr	188	225	433	636	407	124	172	394	308	462
48hr	75	218	452	314	423	105	63	659	445	668
96hr	51	119	237	87	83	51	42	66	228	130
168hr	37	54	50	48	78	52	42	80	61	59
336hr	49	60	50	50	46	49	43	69	47	58
TNFα (pg/mL)
Hours Post Infusion	LDLR KO vehicle control	LDLR KO NHPs -GalNAc-LNPs			WT NHPS - Standard LNPs			WT NHPS - GalNAc-LNPs
0	0.381034	0.224287	0.554461	0.510525	0.419029	0.360339	0.241852	0.578743	0.706976	1.31628
2		1.38418	1.10552	0.661784	0.562086	0.517436	0.192578	0.49119	0.952849	2.24038
6	0.0824233	0.916979	1.05631	0.500411	1.47162	0.492966	0.232228	0.706931	0.48321	1.08366
24	0.211706	1.95041	1.47402	0.671795	3.19764	0.487838	0.340675	1.70786	0.730752	1.98478
168		0.276237	0.276624	0.591199	0.659043	0.182189	0.242104	0.786242	0.662574	1.34169
336	0.0476634	1.46894	0.178054	0.35808	0.281734	0.102983	0.137881	0.98026	0.277796	1.05529
MCP-1 (pg/mL)
Hours Post Infusion	LDLR KO vehicle control	LDLR KO NHPs -GalNAc-LNPs			WT NHPS - Standard LNPs			WT NHPS - GalNAc-LNPs
0	289.685	221.331	448.054	255.941	277.172	178.038	170.015	302.89	191.304	275.766
2	297.111	363.964	538.64	246.515	239.672	279.361	136.534	301.804	272.895	438.009
6	255.996	332.877	479.302	176.423	232.272	332.849	119.247	211.686	146.114	311.04
24	360.981	337.852	830.96	393.845	618.772	417.726	248.482	600.592	371.184	626.188
168	288.555	207.463	349.892	173.147	170.677	237.049	137.21	181.027	287.989	295.885
336	259.599	187.412	320.576	187.912	235.369	176.513	127.509	151.743	213.244	287.027
